# Supplementary material for: Analysis of the genotype–phenotype correlation of MYO15A variants in Chinese non-syndromic hearing loss patients
Source: BMC Med Genomics. 2022 Mar 26;15:71. doi: 10.1186/s12920-022-01201-3 (PMC8962197; doi:10.1186/s12920-022-01201-3)
Supplement: Supplementary file 1 — Additional file 1 Table S1 List of the 168 deafness genes and miRNA. [file 12920_2022_1201_MOESM1_ESM.xlsx]

## Sheet: Supplemental table 1
	List of the 168 deafness genes and miRNA
	ACTG1	ALX3	BSND	CABP2	CCDC50	CDH23	CEACAM16
	CHD7	CIB2	CLDN14	CLPP	CLRN1	COCH	COL11A1
	COL11A2	COL1A1	COL1A2	COL2A1	COL4A3	COL4A4	COL4A5
	COL4A6	COL9A1	COL9A2	CRYM	DFNA5	DFNB31	DFNB59
	DIABLO	DIAPH1	DIAPH3	DSPP	ECM1	EDN3	EDNRB
	ELMOD3	ESPN	ESRRB	EYA1	EYA4	FGF3	FGF8
	FGFR1	FGFR3	FLNA	FOXI1	FREM1	FXN	GATA3
	GIPC3	GJB1	GJB2	GJB3	GJB6	GLYAT	GPR98
	GPSM2	GRHL2	GRXCR1	HARS	HARS2	HGF	HMX1
	HOXA2	HSD17B4	IL13	ILDR1	KARS	KCNE1	KCNJ10
	KCNQ1	KCNQ4	KITLG	KRT9	LAMA3	LARS2	LHFPL5
	LOXHD1	LRTOMT	MARVELD2	MIR96	MITF	MPZ	MSRB3
	MYH14	MYH9	MYO15A	MYO1A	MYO1E	MYO3A	MYO6
	MYO7A	NDP	NDRG1	NEFL	NELL2	NF2	OPA1
	OTOA	OTOF	OTOG	OTOGL	P2RX2	PABPN1	PAX3
	PCDH15	PCDH9	PDZD7	PMP22	PNPT1	POLR1C	POLR1D
	POU3F4	POU4F3	PROK2	PROKR2	PRPS1	PTPN11	PTPRQ
	PTPRR	RDX	RPGR	SALL1	SALL4	SEC23A	SEMA3E
	SERPINB6	SIX1	SIX5	SLC17A8	SLC19A2	SLC26A4	SLC26A5
	SMAD4	SMPX	SNAI2	SOX10	STRC	TBC1D24	TCIRG1
	TCOF1	TECTA	TIMM8A	TJP2	TMC1	TMEM126A	TMIE
	TMPRSS3	TMPRSS4	TNC	TPRN	TRIOBP	TRMU	TSPEAR
	TYR	USH1C	USH1G	USH2A	WFS1
	6 mitochondrial regions with deafness			3 deafness-related microRNAs
	MT-RNR1	chrM:640-1601		MIR96	chr7:129414532-129414609
	MT-TL1	chrM:3230-3304		MIR182	chr7:129410223-129410332
	MT-CO1	chrM:5904-7445		MIR183	chr:129414745-129414854
	MT-TS1	chrM:7446-7514
	MT-TK	chrM:8295-8364
	MT-TE	chrM:14674-14742
