# Supplementary material for: Analysis of the genotype–phenotype correlation of MYO15A variants in Chinese non-syndromic hearing loss patients
Source: BMC Med Genomics. 2022 Mar 26;15:71. doi: 10.1186/s12920-022-01201-3 (PMC8962197; doi:10.1186/s12920-022-01201-3)
Supplement: Supplementary file 2 — Additional file 2. Table S2 Primer sets of Sanger sequencing used in this study. [file 12920_2022_1201_MOESM2_ESM.xlsx]

## Sheet: Sheet1
Table S2. Primer sets of Sanger sequencing used in this study
Nucleotide Change	Forward primer	Reverse primer
c.198_199delCC	GGAAGAAGGGGAAGAAGGCA	CTTCTTGCCCTTCATCGCC
c.220_221delAG	GGTAAACAACACCCACACACTT	CAAGCCCGTACAGCGACT
c.596C>G	GTGCTCAAGTCCACGTCAAAG	TAGGGTTCCTGCTCCTCGTAG
c.735C>G	ACGAGGCCCCATTCCATC	GGTGTACCCCGGATCAAAGG
c.900delT	AGGACCTGGGCGAGTATTATG	TGGACTCCGTAGGGATCAAAG
c.1101del	GGCTACGGCTACGACGATTAC	GAGGAATGTCCAGAGAGGGTG
c.1179insC	GGCTACGGCTACGACGATTAC	GAGGAATGTCCAGAGAGGGTG
c.1201delT	GGCTACGGCTACGACGATTAC	GAGGAATGTCCAGAGAGGGTG
c.1261C>T	GGCTACGGCTACGACGATTAC	GAGGAATGTCCAGAGAGGGTG
c.1651G>A	TTGGGAAGGAGAAGCTGGAG	ATGGGCTTCTTCTCCGACAG
c.2231C>A	CCAGGTGAAGCTGTTTG	AAGGGTGAGCAGTAGCC
c.2957delC	AGCTGGGACGTGGACATG	TGTCTTTTGCYCYGGGAGGA
c.3118delC	GAGGATCCAGCTGCTGATATG	ACCAGCGAAGACTACAGGCTC
c.3136delC	CCCTGAGAAGCCTGAAGAAG	CCCAACTCGCTGGAAAG
c.3354G>T	AGCAAAAGACATTAAGGCCCA	CCTCCGTGTAATCTGTGCCT
c.3524dupA	CAAGCCAAGAGCCTGTAGT	CTCCGTGTAATCTGTGCCT
c.3602G>A	AGAGCCTGTAGTCTTCGCTGG	TTACAGACCCAGAGACTGAGGC
c.3700C>T	CAAGGTCTCCTAGCTGGTTGG	TTCTAGGCTCTGGCATTCTAGG
c.3829C>T	ATCTGTCCGGATGGAAACAG	CTGCCTCTAAGCTCCCACAC
c.3866+1G>A	ATCTGTCCGGATGGAAACAG	CTGCCTCTAAGCTCCCACAC
c.3926A>T	ATTGGCTGTTTGGCTGGATAC	AAGAGGATATGTACGGTGGGC
c.3971C>A	GCCCACCGTACATATCCTCT	AGAAACACAGACAGGCAGGA
c.4037A>G	GTGGGGAGAAGAGGACATCC	GGATGTCCTTTCCTGCCTGT
c.4198G>A	AAAGCCTTGCAGTGTCTTCC	TGTAGGGGAGACTTGGAGGA
c.4252G>A	CTTGGGCTTGTATGTGTGCC	TAAATCCAAACTCACCCTCCC
c.4310A>G	CTTGGGCTTGTATGTGTGCC	TAAATCCAAACTCACCCTCCC
c.4322G>T	CCTGCCACACATTGCACTTA	AAGGGAAACAGAGAAGGCCT
c.4430G>A	ACACTACTGGTCAGGGCAGAG	CAGACACAAAGGGCTGATTTC
c.4441T>C	CTTCTGGGTCCAAAGCG	AAAGACGGCCAAGTCCA
c.4519C>T	CAATGGCACGGTTTCGG	CCACAAAGGATCGGCAC
c.4567C>A	GCCATGATTAAGCAGTACCAAG	GCTTGACTGGCACTGAAAAATG
c.4596+1G>A	GAGTTTCGCTCTTGTTG	TGGAGGGATGTTGTGA
c.4642G>A	GGTGGTCCTGCCTAGTCTCTG	GCTGAACAGCAGTGCATACAAG
c.4676T>C	CCCGTCCCTAGGAGACAATG	GGAGACAAGGGAGATGGTGAC
c.4777G>A	TGATGTCACTCAAGGGCTGT	GAGGCCTTGGGAGTACTTGT
c.4784T>C	GAGCTGTGGAGGGTTGTGAG	TCAGAATTGCCCTTAAACAACC
c.4793A>G	AGCCAGCATTTGAACCC	TCTCCAAGGAGGTCCACT
c.4817A>G	GAGCTGTGGAGGGTTGTGAG	TCAGAATTGCCCTTAAACAACC
c.4898T>C	TCCCTGTTCTGGGAGGTATG	CCTTCTGTGGCTTTCCAGAC
c.4987G>A	GCCAGGCTCCTTCAGATTCA	GTCAGGGTGGGATGAGGAC
c.5036G>A	GAGCAGTCGGGGATAGTGAG	GGACCTGGCTGTGAATGTCT
c.5134-1G>A	CAGGAGTAGGGAGAATGGTGG	CACCCTTGTCTTTGTCTGGC
c.5360G>A	AGTCTTCAGATCCCCCTGGT	TCTCTCAGAGGCCTCAGCTC
c.5362T>G	AAAGATGGAGAGGTGGGGTG	GAGTCTGCACATTGGCTCAG
c.5504G>T	CCAATGTGCAGACTCCCTCT	GCATGTGGTAGCCTTGTGAA
c.5507T>C	CCAATGTGCAGACTCCCTCT	GCATGTGGTAGCCTTGTGAA
c.5722_5725del	CACGGACTTCTAGAGAGGGAGG	GCTCACCACCTAAGTTCAGGC
c.5809C>G	GTGCCTTCCTCCTGTCCTTA	GGGCATTCAAAAGCAGAGACA
c.5835T>G	CTGAGCTCCAGTTTCCCTTTG	CTCCTCTTGGGTGCTAAGTGC
c.5964+3G>A	TCCCAGAAATCCTCCTTGTG	TGTGGAAAGAGGAGGGAATG
c.5977C>T	CTTCTGAAGCTGAGGGCAGAG	GAGGCCTGTGGAAAGAGGAG
c.6177+1G>T	TTCCCTCCTCTTTCCACAGG	AAGGCTCATACCCAACACCA
c.6338T>A	TGGGTGACAGAGACTCCATC	CCCTATCCAGTCCCACTCAC
c.6442T>A	GGGGACTGGAAGGAACAACT	GAGATCTGACTCCTGGCCTG
c.6510-1G>T	CCTTTCAGTTTAGCCGTGGG	GCTTACCATTGAAGCAGCCC
c.6611G>A	AAGGTTGCCCTGTGAGAG	ACACAGACTTTCACGCAGA
c.6616T>A	CTGGGCCTTTCTCAGACTAGC	AGAACATCCAGTGGCTTCTGC
c.6620C>T	CTGGGCCTTTCTCAGACTAGC	AGAACATCCAGTGGCTTCTGC
c.6634G>A	CTGGGCCTTTCTCAGACTAGC	AGAACATCCAGTGGCTTCTGC
c.6716A>C	GTGAAAGTCTGTGTGTGGGG	GCACTACCTGGGGAGATCC
c.6764+1G>T	GGAAGCCTGAAAGGAAGAAGC	AGTCATCAGGCACTACCTGGG
c.6956+9C>G	TGTTCATGTTTAGGGTCTGGC	TCCTTTGGTGAACTCTACCTCC
c.7396-1G>A	TGCTGGTGTGCTAGAATGGA	CTTGTGTCTCCAAGCAACCC
c.7519delC	TCTGACAGAGATCTGGAGTCCC	GAGCGTAGAGTACCGGACCAG
c.7698_7699delTG	TCTCCAGAAACCAGTGAGTGC	CGCTTCAACCCAGTAAGCTG
c.7770delC	AGCTCAGGATCAGGCTTCTC	ATCCAGGGAGAAGCAGAGAC
c.8129insT	TCTAGGACTTGGGGAGGGAG	ATCTCTGGGCCATGTCTAGC
c.8151delC	GACCCAGCTTACAGATGACCC	ACATGTCTGGGAGATGGTGG
c.8240_8241delAC	AGGGAGACTGAGGCTGACAA	AGAGATGAAGGGCGTGTGAG
c.8283_8306delGGTCAGCACTGCACGAGACACCTG	AGGGAGACTGAGGCTGACAA	AGAGATGAAGGGCGTGTGAG
c.8324G>T	TGGCCATCTCATCCATTTCT	CACAGCTAGGAGCTGCACAC
c.8324G>A	GTCCTGGCCATCTCATCCAT	CCTCAGGAGTTTGATGCCCA
c.8340G>A	GTCCTGGCCATCTCATCCAT	CCTCAGGAGTTTGATGCCCA
c.8362C>T	GGTCTACTTCTCCCGCATCT	CCTCAGTTTCCCCAGCTCTA
c.8458A>C	GGTCTACTTCTCCCGCATCT	CCTCAGTTTCCCCAGCTCTA
c.8459G>C	GGTCTACTTCTCCCGCATCT	CCTCAGTTTCCCCAGCTCTA
c.8713+1delGTCA	GTGGTCGCTGTGAGGAACTT	AGGCCACAAACATGGAAATG
c.8745_8747delGGT	ACATCATACACCTGCAGCCC	TGGACCTTAGGAGACCTGACC
c.8791delT	TCCTGTGGCCCTGAGAAAAT	CTTATCCCCACTCGCCTCAC
c.8827insT	CCAAATCTCCCTAAAGGACCC	CTAGTCCAAGATCAGCCACGC
c.8828T>C	CCAAATCTCCCTAAAGGACCC	CTAGTCCAAGATCAGCCACGC
c.8976insA	GAGAATCTGGGTCCAGTCAGC	GGGTGGTCTCTCATCTCTCCC
c.9358C>T	TGACATAGCCCCTCACATGT	TGAGGATGAGGGTGAGAGGA
c.9400C>T	AGCTGCCTGAGAGTTGGAAT	ACCCAGGGCAATACTTCCTC
c.9401G>C	AGCTGCCTGAGAGTTGGAAT	ACCCAGGGCAATACTTCCTC
c.9478C>T	TGTCTCAGCTCAATCCCAGG	GATCAGACAAACCACCACGC
c.9532T>C	GTAAATGCCTTCCCCACAGC	ATTTTGAACCCACTCCCACC
c.9534C>A	GTAAATGCCTTCCCCACAGC	ATTTTGAACCCACTCCCACC
c.9690+1G>A	GTCCAGGTGCTCAAGTGT	GGTGAGGCAAACTAAGCA
c.9787+1G>A	AAGCTGTGTTCTTTCCCTGC	GAGGAAGTGGCACCTGACTT
c.9868A>G	CTCACCTGGGTAGCAGATTGG	AGGGCTAGAGACATCCACAGG
c.9941delA	CATAGGACACCCCATTCGAC	GGGCCTGAATCATGAACACT
c.9942_9943delCAinsTGTGTG	CTCACCTGGGTAGCAGATTGG	AGGGCTAGAGACATCCACAGG
c.10129dup	GTCTTCCAGGGAGGTGCATAG	GAAAGAGGTGCCTCCATACCC
c.10177C>T	GTCTTCCAGGGAGGTGCATAG	GAAAGAGGTGCCTCCATACCC
c.10183C>T	GTCTTCCAGGGAGGTGCATAG	GAAAGAGGTGCCTCCATACCC
c.10245_10247delCTC	GCCCAGAGAAGCTATGCAGT	GAGGTCTTGGCCTCTTGGAG
c.10250_10252del	GCCCAGAGAAGCTATGCAGT	GAGGTCTTGGCCTCTTGGAG
c.10251_10253delCTT	GCCCAGAGAAGCTATGCAGT	GAGGTCTTGGCCTCTTGGAG
c.10291_10305delGCCCCTTGCATCCTT	AGAAGCTATGCAGTTCAGGGC	TAAGCAGTGGAACTGGGCTTC
c.10350+2T>G	GACACAGCCCAGAGAAGCTA	TGAAGGTGGTAAGCAGTGGA
c.10419_10423delCAGCT	CAAGTCACTGGGGAACTGGT	ATGCACTGGCCTGGATACTC
